# Supplementary material for: An effect size for comparing the strength of morphological integration across studies
Source: Evolution. 2022 Aug 22;76(10):2244–59. doi: 10.1111/evo.14595 (PMC9804739; doi:10.1111/evo.14595)
Supplement: Supplementary file 2 — Data S1 [file EVO-76-2244-s001.r]

##Watanabe 2022: Evolution

GenCov <- function(p = length(evalues), VR = 0.5, scale. = NULL,
                   evalues = "auto", evectors = "plain",
                   shape = c("q-large", "elongate", "linearly_decreasing",
                             "quadratically_decreasing"), q = 1,
                   random_rotation = TRUE,
                   pick.ind = c("random", "head", "tail"),
                   tol = 1e-12, maxits = 5000L, Seed = NULL,
                   check = any(evalues == 0)) {
  if(missing(p) && missing(evalues)) stop("Provide either p or evalues")
  shape <- match.arg(shape)
  scale_unit <- function(X) {
    # apply(X, 2, function(x) x / drop(sqrt(crossprod(x))))
    sweep(X, 2, sqrt(diag(crossprod(X))), "/")
  }
  cbind_orth <- function(X, Y) {
    Y <- crossprod(diag(p) - tcrossprod(X), Y)
    Y <- scale_unit(Y)
    cbind(X, Y)
  }
  S_fromUL <- function(evec = evec, evalues = evalues) {
    te <- t(evec)
    crossprod(te * evalues, te)
  }
  if(missing(pick.ind) && !random_rotation) {
    pick.ind <- "head"
  } else {
    pick.ind <- match.arg(pick.ind)
  }
  sample1 <- switch(pick.ind,
                    random = function(x) x[ceiling(runif(1) * length(x))],
                    head = function(x) x[1],
                    tail = function(x) x[length(x)])
  signp <- function(x) {
    ans <- sign(x)
    ans[ans == 0] <- 1
    return(ans)
  }
  if(missing(evalues)) {
    evalues <- numeric(p)
    if(shape == "elongate") {
      if(!missing(q)) warning("user-specified q is ignored for shape = \"elongate\"")
      q <- 1
      #    shape <- "q-large"
    }
    if(shape == "q-large") {
      r <- sqrt(VR)
      evalues[1:q] <- rep.int(1 + r * sqrt((p - 1) * (p - q) / q),
                              q) / sqrt(p - 1)
      evalues[(q + 1):p] <- rep.int(1 - r * sqrt(q * (p - 1) / (p - q)),
                                    p - q) / sqrt(p - 1)
      if(any(evalues <= 0)) {
        stop("Negative eigenvalues. Ensure VR < (p - q) / ((p - 1) * q)")
      }
    } 
  }
  
  if(evectors[1] == "plain") {
    evec <- diag(p)
  } else if(is.character(evectors)) {
    if(!is.null(Seed)) set.seed(Seed)
    M <- matrix(rnorm(p ^ 2), nrow = p, ncol = p)
    evec <- qr.Q(qr(M))
    if(evectors == "MAP") {
      Sstar <- S_fromUL(evec, evalues)
      i <- 0L
      while(i <= maxits) {
        Su <- Sstar
        diag(Su) <- 1
        svd.Su <- svd(Su, nu = 0)
        v <- svd.Su$v
        d <- svd.Su$d
        if(max(abs(evalues - d)) < tol) break
        Sstar <- S_fromUL(v, evalues)
        Sstar <- (Sstar + t(Sstar)) / 2
        i <- i + 1L
      }
      if(i > maxits) warning(paste("\nEigenvectors for cor matrix failed to converge after",
                                   maxits, "iterations"))
      evec <- v
    }
  } else {
    evectors <- as.matrix(evectors)
    if(nrow(evectors) != p) {
      stop("User-specified eigenvectors should be a matrix with p rows")
    }
    q <- ncol(evectors)
    if(any(crossprod(evectors)[lower.tri(matrix(nrow = q,
                                                ncol = q))] != 0)) {
      warning("User-specified eigenvectors were converted to be orthonormal")
      evec <- evectors[, 1, drop = FALSE]
      evec <- scale_unit(evec)
      for(i in 2:q) {
        y <- evectors[, i, drop = FALSE]
        evec <- cbind_orth(evec, y)
      }
    } else if(any(diag(crossprod(evectors)) != 1)) {
      warning("User-specified eigenvectors were scaled to be of unit length")
      evec <- scale_unit(evectors)
    }
    if(ncol(evec) < p) {
      while(ncol(evec) < p) {
        y <- matrix(rnorm(p), p, 1)
        evec <- cbind_orth(evec, y)
      }
    }
  }
  S <- S_fromUL(evec, evalues)
  S <- (S + t(S)) / 2
  if(check) {
    svd.S <- svd(S, nu = 0)
    if(any(svd.S$d < 0)) {
      S <- with(svd.S, S_fromUL(v, pmax(d, 0)))
    }
  }
  if(!is.null(scale.)) S <- S / sum(diag(S)) * scale.
  return(S)
}
